# Supplementary material for: Molecular Mechanism Biomarkers Predict Diagnosis in Schizophrenia and Schizoaffective Psychosis, with Implications for Treatment
Source: Int J Mol Sci. 2023 Oct 31;24(21):15845. doi: 10.3390/ijms242115845 (PMC10650772; doi:10.3390/ijms242115845)
Supplement: Supplementary file 1 [file ijms-24-15845-s001.zip]

Archive with 1 entries (1 files):
- ijms-2617470-supplementary.pdf
